# Supplementary material for: Divisive Gain Modulation with Dynamic Stimuli in Integrate-and-Fire Neurons
Source: PLoS Comput Biol. 2009 Apr 24;5(4):e1000365. doi: 10.1371/journal.pcbi.1000365 (PMC2667215; doi:10.1371/journal.pcbi.1000365)
Supplement: Text S1 — Fokker-Planck approximation to full density equations (0.01 MB TEX) [file pcbi.1000365.s002.tex]

% Template for PLoS
% Version 1.0 January 2009
%
% To compile to pdf, run:
% latex plos.template
% bibtex plos.template
% latex plos.template
% latex plos.template
% dvipdf plos.template

\documentclass[10pt]{article}

% amsmath package, useful for mathematical formulas
\usepackage{amsmath}
% amssymb package, useful for mathematical symbols
\usepackage{amssymb}

% graphicx package, useful for including eps and pdf graphics
% include graphics with the command \includegraphics
\usepackage{graphicx}

% cite package, to clean up citations in the main text
\usepackage{cite}

\usepackage{color} 

% Use doublespacing - comment out for single spacing
%\usepackage{setspace} 
%\doublespacing


% Text layout
\topmargin 0.0cm
\oddsidemargin 0.5cm
\evensidemargin 0.5cm
\textwidth 16cm 
\textheight 21cm

% Bold the 'Figure #' in the caption and separate it with a period
% Captions will be left justified
\usepackage[labelfont=bf,labelsep=period,justification=raggedright]{caption}

% Use the PLoS provided bibtex style
\bibliographystyle{PLoS2009}

% Remove brackets from numbering in List of References
\makeatletter
\renewcommand{\@biblabel}[1]{\quad#1.}
\makeatother


% Leave date blank
\date{}

\pagestyle{myheadings}
%% ** EDIT HERE **
%% Please insert a running head of 30 characters or less.  
%% Include it twice, once between each set of braces
%\markboth{Gain modulation with dynamic stimuli}{Gain modulation with dynamic stimuli}


%% ** EDIT HERE **
%% PLEASE INCLUDE ALL MACROS BELOW

%% END MACROS SECTION

\begin{document}

% Title must be 150 words or less
\begin{flushleft}
{\Large
\textbf{Supplemental Material Text S1}
}
\end{flushleft}

\section*{Fokker-Planck Approximation to Full Density Equation}

\renewcommand{\theequation}{S1-\arabic{equation}}
  % redefine the command that creates the Equation number.
\setcounter{equation}{0}  % reset counter 

\renewcommand{\thefigure}{S\arabic{figure}}
  % redefine the command that creates the Figure number.
\setcounter{figure}{0}  % reset counter 

Recall the equation at hand is:
\begin{equation}\label{rho_eqn}
  \frac{\partial}{\partial t}\rho(v,t) + \frac{\partial}{\partial v}J_V(v,t)= \delta(v-v_{reset})r(t-\tau_{ref}). \\
\end{equation} 
The probability current is separated into three distinct terms:
\begin{equation}
   J_V(v,t)=J_l(v,t)+J_e(v,t)+J_i(v,t), \notag
\end{equation}
where:
\begin{eqnarray} 
  J_l(v,t)&=&-\frac{1}{\tau_m}(v-\varepsilon_r)\rho(v,t),  \\
  J_e(v,t)&=&\nu_e(t)\int_{\varepsilon_i}^v {\tilde F}_{\Gamma^*_e}\left(\frac{v-v'}{\varepsilon_e-v'}\right)\rho(v',t)\,dv',  \\
  J_i(v,t)&=&-\nu_i(t)\int_{v}^{v_{th}} {\tilde F}_{\Gamma^*_i}\left(\frac{v-v'}{\varepsilon_i-v'}\right)\rho(v',t)\,dv'. 
\end{eqnarray}
Here, ${\tilde F}_{\Gamma^*_{e/i}}$ is the complementary cumulative distribution function: 
${\tilde F}_{\Gamma^*_{e/i}}(y)=\Pr(\Gamma^*_{e/i}\geq y)$, for 
$y\in(0,1)$.  With the chosen distribution for $A_{e/i}$, the functions above are (setting $x=-\tau_m\log(1-y)$):
\begin{eqnarray}
{\tilde F}_{\Gamma^*_{e/i}}(y)={\tilde F}_{A_{e/i}}\Big(-\tau_m\log(1-y)\Big) = \left\{ \begin{array}{ll}
												1, &\hbox{ $x\leq0$} \\
												1+\frac{x^3}{4\mu_{A_{e/i}}^3}-\frac{3x^2}{4\mu_{A_{e/i}}^2}, &\hbox{ $0<x<2\mu_{A_{e/i}}$} \\
												0, &\hbox{ $x\geq2\mu_{A_{e/i}}$} 	
													\end{array} \right. \nonumber
\end{eqnarray} 
Also recall:
\begin{eqnarray}\label{r_eqn}
	r(t)&=&J_V(v_{th},t) \notag \\
	      &=&\nu_e(t)\int_{\varepsilon_i}^{v_{th}}{\tilde F}_{\Gamma^*_e}\left(\frac{v_{th}-v'}{\varepsilon_e-v'}\right)\rho(v',t)\,dv'.
\end{eqnarray}

In the $J_e(v,t)$ and $J_i(v,t)$ terms, we linearly approximate $\rho(v',t)$ with 
$\rho(v,t)+(v'-v)\frac{\partial}{\partial v}\rho(v,t)$ to obtain an advection/diffusion (Fokker-Planck) 
approximation to the full system.  The result is:
\begin{eqnarray} 
  J_e(v,t)&=&\nu_e(t)\left[ d_0^e(v)\rho(v,t) + d_1^e(v)\frac{\partial \rho(v,t)}{\partial v} \right],  \\
  J_i(v,t)&=&-\nu_i(t)\left[ d_0^i(v)\rho(v,t) + d_1^i(v)\frac{\partial \rho(v,t)}{\partial v} \right], 
\end{eqnarray}
where
\begin{eqnarray} 
  d_0^e(v)&=&\int_{\varepsilon_i}^v {\tilde F}_{\Gamma^*_e}\left(\frac{v-v'}{\varepsilon_e-v'}\right)\,dv',  \\
  d_1^e(v)&=&\int_{\varepsilon_i}^v {\tilde F}_{\Gamma^*_e}\left(\frac{v-v'}{\varepsilon_e-v'}\right)(v'-v)\,dv', \\
  d_0^i(v)&=&\int_{v}^{v_{th}} {\tilde F}_{\Gamma^*_i}\left(\frac{v-v'}{\varepsilon_i-v'}\right)\,dv', \\
  d_1^i(v)&=&\int_{v}^{v_{th}} {\tilde F}_{\Gamma^*_i}\left(\frac{v-v'}{\varepsilon_i-v'}\right)(v'-v)\,dv'. 
\end{eqnarray}

The resulting Fokker-Planck equation can be written as:
\begin{equation}\label{new_FP}
	\frac{\partial \rho}{\partial t}+\frac{\partial}{\partial v}\Big\{Adv(v,t)\rho(v,t)\Big\}+\frac{\partial}{\partial v}\left\{D(v,t)\frac{\partial \rho}{\partial v} \right\} =
	 \delta(v-v_{reset})r(t-\tau_{ref}),
\end{equation}
where
\begin{eqnarray} 
  Adv(v,t)&=& -\frac{1}{\tau_m}(v-\varepsilon_r)+\nu_e(t)d_0^e(v)-\nu_i(t)d_0^i(v),  \\
  D(v,t)&=&\nu_e(t)d_1^e(v)-\nu_i(t)d_1^i(v). 
\end{eqnarray}

Figure \ref{mag_coeff} gives an idea of the magnitude of the advection and diffusion coefficients as a function of $v$.  

\begin{figure}
 \begin{center}
%{\includegraphics[width=12.0cm]{Ly_Doiron_SF.eps} } \vspace{-.5cm}
  \end{center}
\caption{\label{mag_coeff} {\bf The advection/diffusion coefficients.} }
{\bf (A)}  The functions $d_0^{e/i}(v)$.  {\bf (B)}  The functions $d_1^{e/i}(v)$.  
Parameters: PSP=$\pm$0.5\,mV (see main text for an explanation), $\tau_m=20$\,ms, $\varepsilon_i=-80$\,mV, $\varepsilon_r=-70$\,mV, 
$V_{th}=-55$\,mV, $\varepsilon_e=0$\,mV.  
\end{figure}

\end{document}
